# Supplementary material for: Characterizing Emerging Detector Materials for Low‐Dose X‐Ray Imaging
Source: Adv Mater. 2025 Sep 11;37(45):e12795. doi: 10.1002/adma.202512795 (PMC12483158; doi:10.1002/adma.202512795)
Supplement: Supplementary file 2 — Supporting Information [file ADMA-37-e12795-s002.zip]

Archive with 60 entries (55 files):
- a-Se/
- a-Se/Distance_a_Se.txt
- a-Se/Dose_noise_a_Se_ADU.txt
- a-Se/Dose_signal_a_Se_mR.txt
- a-Se/Noise_2D_a_Se.txt
- a-Se/Noise_2D_a_Se_distance_side.txt
- a-Se/Noise_a_Se_ADU.txt
- a-Se/Signal_a_Se_ADU.txt
- a-Se/Signal_profile_a_Se.txt
- a-Se/Testing_sheet_X-ray characterization_a-Se_imager_VER2.mcdx
- a-Se/u_a_Se.txt
- a-Se/u_energy_a_Se.txt
- CdTe_counting/
- CdTe_counting/Distance_CdTe.txt
- CdTe_counting/Dose_noise_CdTe_photons.txt
- CdTe_counting/Dose_signal_CdTe_photons.txt
- CdTe_counting/Noise_CdTe_charge.txt
- CdTe_counting/Signal_CdTe_charge.txt
- CdTe_counting/Signal_CdTe_counts.txt
- CdTe_counting/Signal_profile_CdTe.txt
- CdTe_counting/Testing_sheet_X-ray characterization_CdTe_single_photon_counting.mcdx
- CdTe_counting/Transient_signal_CdTe.txt
- CdTe_counting/Transient_signal_time_CdTe.txt
- CdTe_counting/u_CdTe_1mm.txt
- CdTe_counting/u_energy_CdTe_1mm.txt
- GOS_imager/
- GOS_imager/Distance_GOS_pixels_pos_III_pixels.txt
- GOS_imager/Dose_noise_GOS.txt
- GOS_imager/Dose_signal_GOS.txt
- GOS_imager/Noise_2D_GOS.txt
- GOS_imager/Noise_GOS.txt
- GOS_imager/Signal_GOS.txt
- GOS_imager/Signal_profile_GOS_pos_III.txt
- GOS_imager/Testing_sheet_X-ray characterization_GOS_imager_VER2.mcdx
- GOS_imager/u_energy_GOS.txt
- GOS_imager/u_GOS.txt
- perovskite MAPbI3 imager/
- perovskite MAPbI3 imager/Distance_MAPbI3.txt
- perovskite MAPbI3 imager/Dose_noise_MAPbI3_uGy.txt
- perovskite MAPbI3 imager/Dose_signal_MAPbI3_uGy.txt
- perovskite MAPbI3 imager/Noise_MAPbI3_charge.txt
- perovskite MAPbI3 imager/Signal_MAPbI3_charge.txt
- perovskite MAPbI3 imager/Signal_profile_MAPbI3.txt
- perovskite MAPbI3 imager/Testing_sheet_X-ray characterization_MAPbI3_SC_1D_array.mcdx
- perovskite MAPbI3 imager/Transient_signal_MAPbI3.txt
- perovskite MAPbI3 imager/Transient_signal_time_MAPbI3.txt
- perovskite MAPbI3 imager/u_energy_MAPbI3_200um.txt
- perovskite MAPbI3 imager/u_MAPbI3_200um.txt
- Si_counting/
- Si_counting/Distance_Si.txt
- Si_counting/Dose_noise_Si_photons.txt
- Si_counting/Dose_signal_Si_photons.txt
- Si_counting/Noise_Si_charge.txt
- Si_counting/Signal_profile_Si.txt
- Si_counting/Signal_Si_charge.txt
- Si_counting/Testing_sheet_X-ray characterization_Si_detector.mcdx
- Si_counting/Transient_signal_Si.txt
- Si_counting/Transient_signal_time_Si.txt
- Si_counting/u_energy_Si.txt
- Si_counting/u_Si.txt
