# Supplementary material for: Characterizing Emerging Detector Materials for Low‐Dose X‐Ray Imaging
Source: Adv Mater. 2025 Sep 11;37(45):e12795. doi: 10.1002/adma.202512795 (PMC12483158; doi:10.1002/adma.202512795)
Supplement: Supplementary file 2 — Supporting Information [file ADMA-37-e12795-s002.zip › a-Se/Distance_a_Se.txt]

0.07
0.14
0.21
0.28
0.35
0.42
0.49
0.56
0.63
0.7
0.77
0.84
0.91
0.98
1.05
1.12
1.19
1.26
1.33
1.4
