# Supplementary material for: Characterizing Emerging Detector Materials for Low‐Dose X‐Ray Imaging
Source: Adv Mater. 2025 Sep 11;37(45):e12795. doi: 10.1002/adma.202512795 (PMC12483158; doi:10.1002/adma.202512795)
Supplement: Supplementary file 2 — Supporting Information [file ADMA-37-e12795-s002.zip › a-Se/Noise_2D_a_Se_distance_side.txt]

0.07
0.14
0.21
0.28
0.35
0.42
0.49
0.56
0.63
0.7
0.77
0.84
0.91
0.98
1.05
1.12
1.19
1.26
1.33
1.4
1.47
1.54
1.61
1.68
1.75
1.82
1.89
1.96
2.03
2.1
2.17
2.24
