# Supplementary material for: Characterizing Emerging Detector Materials for Low‐Dose X‐Ray Imaging
Source: Adv Mater. 2025 Sep 11;37(45):e12795. doi: 10.1002/adma.202512795 (PMC12483158; doi:10.1002/adma.202512795)
Supplement: Supplementary file 2 — Supporting Information [file ADMA-37-e12795-s002.zip › a-Se/Signal_a_Se_ADU.txt]

23.1
53.1
104.2
208.1
278.5
