# Supplementary material for: Characterizing Emerging Detector Materials for Low‐Dose X‐Ray Imaging
Source: Adv Mater. 2025 Sep 11;37(45):e12795. doi: 10.1002/adma.202512795 (PMC12483158; doi:10.1002/adma.202512795)
Supplement: Supplementary file 2 — Supporting Information [file ADMA-37-e12795-s002.zip › a-Se/u_a_Se.txt]

156.62316
128.83944
106.08678
91.62408
87.43224
86.67396
675.8064
645.6882
568.071
474.6918
399.72858
337.54962
282.55302
236.09772
196.99518
164.223
136.86528
114.09132
94.9767
78.56292
64.8798
53.57802
44.24436
36.52609
30.14717
24.88351
20.54044
16.9565
13.99879
11.55781
9.48659
7.78515
6.38915
5.24406
4.30388
3.52886
2.88611
2.36051
1.93072
1.57922
