# Supplementary material for: Characterizing Emerging Detector Materials for Low‐Dose X‐Ray Imaging
Source: Adv Mater. 2025 Sep 11;37(45):e12795. doi: 10.1002/adma.202512795 (PMC12483158; doi:10.1002/adma.202512795)
Supplement: Supplementary file 2 — Supporting Information [file ADMA-37-e12795-s002.zip › CdTe_counting/Transient_signal_CdTe.txt]

0.99291
0.9962
0.98978
0.97506
0.95333
0.92575
0.89341
0.85728
0.81822
0.77698
0.73421
0.68938
0.64632
0.60332
0.55849
0.51336
0.46888
0.42364
0.37846
0.33492
0.28919
0.24362
0.19889
0.15584
0.11544
0.07886
0.04745
0.02271
0.00636
2.3753E-4
0.0064
