# Supplementary material for: Characterizing Emerging Detector Materials for Low‐Dose X‐Ray Imaging
Source: Adv Mater. 2025 Sep 11;37(45):e12795. doi: 10.1002/adma.202512795 (PMC12483158; doi:10.1002/adma.202512795)
Supplement: Supplementary file 2 — Supporting Information [file ADMA-37-e12795-s002.zip › CdTe_counting/Transient_signal_time_CdTe.txt]

277.13615
267.13615
253.05164
234.2723
227.23005
217.79812
213.14554
206.10329
199.06103
195.01878
192.01878
188.62911
184.97653
177.93427
175.58685
170.89202
168.5446
163.84977
159.15493
154.46009
152.11268
145.07042
140.37559
133.33333
128.6385
116.90141
109.85915
95.77465
74.64789
51.17371
27.69953
