# Supplementary material for: Characterizing Emerging Detector Materials for Low‐Dose X‐Ray Imaging
Source: Adv Mater. 2025 Sep 11;37(45):e12795. doi: 10.1002/adma.202512795 (PMC12483158; doi:10.1002/adma.202512795)
Supplement: Supplementary file 2 — Supporting Information [file ADMA-37-e12795-s002.zip › CdTe_counting/u_CdTe_1mm.txt]

1741.91414
1462.35551
1227.97467
1029.02144
854.98861
710.03673
589.82801
490.32138
407.83661
339.51984
282.91372
235.87721
196.45341
163.60987
136.14927
113.18165
94.08011
78.05468
64.81537
53.41837
53.87101
51.93457
51.29516
165.61169
158.78251
146.50541
122.17269
107.50691
102.15668
100.78895
193.21538
195.61932
189.04837
163.99931
137.23878
114.75734
95.89414
79.97172
66.67298
55.56954
46.27621
38.48223
32.00177
26.56778
22.04495
18.2933
15.15736
12.51678
10.3367
8.53711
7.05103
5.82426
4.80992
3.97206
3.28041
2.70946
2.238
