# Supplementary material for: Characterizing Emerging Detector Materials for Low‐Dose X‐Ray Imaging
Source: Adv Mater. 2025 Sep 11;37(45):e12795. doi: 10.1002/adma.202512795 (PMC12483158; doi:10.1002/adma.202512795)
Supplement: Supplementary file 2 — Supporting Information [file ADMA-37-e12795-s002.zip › CdTe_counting/u_energy_CdTe_1mm.txt]

7.39253
7.90261
8.44789
9.03079
9.65392
10.32004
11.03212
11.79334
12.60708
13.47697
14.40688
15.40095
16.46362
17.59961
18.81398
20.11215
21.49988
22.98338
24.56923
26.17698
26.2645
26.57764
26.68449
26.84476
27.24542
28.07676
30.01405
31.17752
31.65473
31.78199
31.97287
32.08502
32.45008
34.29889
36.66551
39.19543
41.89992
44.79101
47.88159
51.18542
54.71721
58.4927
62.5287
66.84318
71.45536
76.38578
81.6564
87.29069
93.31374
99.75239
106.6353
113.9931
121.8587
130.2669
139.2553
148.864
159.1356
