# Supplementary material for: Characterizing Emerging Detector Materials for Low‐Dose X‐Ray Imaging
Source: Adv Mater. 2025 Sep 11;37(45):e12795. doi: 10.1002/adma.202512795 (PMC12483158; doi:10.1002/adma.202512795)
Supplement: Supplementary file 2 — Supporting Information [file ADMA-37-e12795-s002.zip › GOS_imager/Distance_GOS_pixels_pos_III_pixels.txt]

0
130
260
390
520
650
780
910
1040
1170
1300
1430
1560
1690
1820
1950
2080
2210
2340
2470
2600
2730
