# Supplementary material for: Characterizing Emerging Detector Materials for Low‐Dose X‐Ray Imaging
Source: Adv Mater. 2025 Sep 11;37(45):e12795. doi: 10.1002/adma.202512795 (PMC12483158; doi:10.1002/adma.202512795)
Supplement: Supplementary file 2 — Supporting Information [file ADMA-37-e12795-s002.zip › GOS_imager/Signal_profile_GOS_pos_III.txt]

1025
1029.015
1041.612
1027.298
1035.298
1059.185
1095.085
1209.518
2290.198
3504.075
3606.247
3641.981
3665.317
3679.078
3667.534
3680.512
3677.191
3661.591
3660.554
3660.584
3668.688
3674.866
