# Supplementary material for: Characterizing Emerging Detector Materials for Low‐Dose X‐Ray Imaging
Source: Adv Mater. 2025 Sep 11;37(45):e12795. doi: 10.1002/adma.202512795 (PMC12483158; doi:10.1002/adma.202512795)
Supplement: Supplementary file 2 — Supporting Information [file ADMA-37-e12795-s002.zip › GOS_imager/u_GOS.txt]

15841.7385
15663.44256
15487.07704
15313.24382
15140.71712
15103.56938
14987.8029
14842.5443
14698.68764
14556.22558
14412.72858
14270.63352
14130.53494
13991.22908
13853.9197
13718.00492
13583.48474
13450.34448
13318.59882
13188.24042
12920.32308
12803.4923
12683.46128
12563.511
12444.85256
12327.50064
12210.83134
12096.07044
12014.90472
38442.67014
38332.416
37878.7673
37430.68232
36988.16106
36551.20352
36119.20048
36103.43416
52982.62294
52659.71432
52128.23226
51498.62908
50876.38792
50262.12534
49655.834
49056.91202
48465.35206
47881.15412
47303.70898
46734.23508
46171.51398
45615.55302
45066.94674
44730.97292
44259.81832
43726.6187
43199.54798
42679.8246
42166.23746
41658.77922
41158.0591
40662.85866
40174.40368
39692.0776
39215.26386
38745.19558
38280.0451
37821.01618
37568.35136
37139.02008
36692.17556
36251.45994
35815.6401
35385.94916
34961.16868
34541.8932
34127.52084
33718.66816
33314.10204
32915.66482
32521.5215
32132.27396
31889.41538
31554.26364
31175.5857
30801.19432
30431.09684
30065.90248
29705.6039
29348.98266
29139.69724
33818.07378
33786.58518
33358.66318
32935.6443
32518.73964
32106.73076
31699.625
31296.20392
31129.81346
30737.54918
30345.0647
29958.08522
29588.81716
29232.97396
28882.6431
28538.42646
28199.1056
27864.68052
27535.76778
27211.75082
27052.81046
28756.2116
28704.32514
28358.99282
28190.90682
27886.6051
27552.0846
27221.84332
26897.10704
26576.65732
26261.09604
25949.82866
25642.8405
25346.84766
25058.18748
24774.42308
24494.33602
24218.52818
24048.05668
23838.91806
23571.3824
23308.1333
23048.5542
22792.6451
22540.41334
22291.85892
22290.0019
23153.15654
23061.06156
22810.70884
22563.40956
22319.18574
22078.62458
21840.52232
21605.48818
21502.10428
21285.72108
21057.05806
20830.83926
20608.91436
20389.43368
20173.02112
19954.78824
19737.17926
19522.02918
19309.32332
19099.07636
18891.27362
18685.92978
18573.6498
18411.19358
18210.9437
18012.53616
17816.58018
17623.07576
17431.40634
17241.5866
17054.21842
16869.3018
16686.22752
16504.98824
16323.77098
16143.7795
16021.64924
15906.00754
15730.47878
15556.18314
15384.33906
15214.33732
15045.56136
14879.23696
14714.76224
14552.11518
14390.70858
14231.75354
14074.02428
13918.13736
13763.47622
13694.70042
13559.182
13405.38698
13253.44164
13103.3313
13094.80956
12950.93088
12802.07568
12654.44626
12644.30238
12597.10618
12504.14508
12361.83716
13567.7698
13427.17944
13280.60698
13135.89888
13103.94052
12966.49168
12882.6909
12784.4083
12643.4069
12504.2772
12367.02654
12231.03836
12096.92188
11964.06788
11833.08558
11702.13998
11572.4642
11444.0509
11316.90008
11191.61362
11068.2062
10939.50664
10822.67586
10702.07232
10582.72392
10465.25456
10349.04034
10234.08126
10120.392
10008.5671
9898.00468
9788.09552
9680.05072
9573.26106
9467.73388
9335.73866
9256.2171
9153.5305
9052.10638
8951.94474
8853.0309
8755.37954
8658.38144
8555.31316
8452.89814
8352.34748
8253.05196
8155.01158
8058.23368
7931.83888
7873.52258
7777.69154
7683.7322
7590.41144
7498.34582
7407.53534
7317.97486
7229.67246
7142.623
7056.21798
6971.67586
6887.65488
6804.9485
6723.25063
6642.43943
6571.19592
6491.87328
6413.62007
6336.00911
6258.85764
6182.71248
6107.51418
6033.32366
5960.0778
5887.83972
5816.48538
5746.13735
5676.67379
5596.29712
5549.60665
5482.12122
5415.51879
5349.8001
5284.96368
5220.88842
5157.69616
5095.32451
5033.7742
4973.04451
4913.07524
4853.86493
4795.17062
4717.15523
4690.53525
4633.47042
4577.10362
4521.49505
4466.58378
4412.3698
4358.85239
4306.09321
4253.96967
4202.48103
4151.68897
3948.93468
3327.89288
2807.83406
2371.95623
2000.10816
1681.31361
1415.62323
1193.93908
1006.24867
942.63803
907.49118
898.4204
2430.3841
2311.79319
1993.07497
1912.47517
1901.36388
1888.63118
2547.1613
2447.98762
2354.39088
2261.33142
2237.65332
2540.09581
2515.12513
2446.58495
2127.41753
1783.65303
1493.50577
1249.10065
1044.58403
874.31878
732.4194
614.09728
513.34639
428.85323
357.45147
297.96341
248.58745
207.57916
173.4936
145.12905
121.50166
101.01286
83.84188
69.58973
57.69756
47.78056
39.44731
32.57725
26.91789
22.2584
20.55996
19.68999
19.46619
108.03159
104.32379
104.01786
87.77378
73.64038
61.72723
51.70008
43.25607
36.19005
30.2367
25.18572
20.98118
17.48064
14.51246
12.0447
9.99728
8.29808
6.88907
5.7194
4.7488
3.94331
3.27464
2.71957
2.2588
