# Supplementary material for: Characterizing Emerging Detector Materials for Low‐Dose X‐Ray Imaging
Source: Adv Mater. 2025 Sep 11;37(45):e12795. doi: 10.1002/adma.202512795 (PMC12483158; doi:10.1002/adma.202512795)
Supplement: Supplementary file 2 — Supporting Information [file ADMA-37-e12795-s002.zip › perovskite MAPbI3 imager/Distance_MAPbI3.txt]

0.04
0.08
0.12
0.16
0.2
0.24
0.28
0.32
0.36
0.4
0.44
0.48
0.52
0.56
0.6
0.64
0.68
0.72
0.76
0.8
0.84
0.88
0.92
0.96
1
