# Supplementary material for: Characterizing Emerging Detector Materials for Low‐Dose X‐Ray Imaging
Source: Adv Mater. 2025 Sep 11;37(45):e12795. doi: 10.1002/adma.202512795 (PMC12483158; doi:10.1002/adma.202512795)
Supplement: Supplementary file 2 — Supporting Information [file ADMA-37-e12795-s002.zip › perovskite MAPbI3 imager/Signal_profile_MAPbI3.txt]

6
3
8
4
7
2
4
9
5
8
4
9
54
89
97
95
99
100
96
98
97
99
98
94
97
