# Supplementary material for: Characterizing Emerging Detector Materials for Low‐Dose X‐Ray Imaging
Source: Adv Mater. 2025 Sep 11;37(45):e12795. doi: 10.1002/adma.202512795 (PMC12483158; doi:10.1002/adma.202512795)
Supplement: Supplementary file 2 — Supporting Information [file ADMA-37-e12795-s002.zip › perovskite MAPbI3 imager/Transient_signal_MAPbI3.txt]

0.98
1
1
0.99
0.97
0.92
0.87
0.84
0.81
0.75
0.72
0.69
0.64
0.6
0.53
0.44
0.43
0.4
0.35
0.31
0.27
0.21
0.18
0.16
0.12
0.08
0.05
0.02
0.01
0
0.01
