# Supplementary material for: Characterizing Emerging Detector Materials for Low‐Dose X‐Ray Imaging
Source: Adv Mater. 2025 Sep 11;37(45):e12795. doi: 10.1002/adma.202512795 (PMC12483158; doi:10.1002/adma.202512795)
Supplement: Supplementary file 2 — Supporting Information [file ADMA-37-e12795-s002.zip › perovskite MAPbI3 imager/Transient_signal_time_MAPbI3.txt]

65.9848
63.60385
60.25039
55.77912
54.10239
51.8567
50.74894
49.07221
47.39548
46.43304
45.71876
44.91169
44.04203
42.3653
41.80639
40.68858
40.12967
39.01185
37.89403
36.77621
36.2173
34.54058
33.42276
31.74603
30.62821
27.83367
26.15694
22.80349
17.77331
12.18422
6.59513
