# Supplementary material for: Characterizing Emerging Detector Materials for Low‐Dose X‐Ray Imaging
Source: Adv Mater. 2025 Sep 11;37(45):e12795. doi: 10.1002/adma.202512795 (PMC12483158; doi:10.1002/adma.202512795)
Supplement: Supplementary file 2 — Supporting Information [file ADMA-37-e12795-s002.zip › perovskite MAPbI3 imager/u_energy_MAPbI3_200um.txt]

10.32004
11.03212
11.79334
12.60708
12.7745
12.97002
13.02216
13.10038
13.2959
13.47697
14.40688
14.896
15.124
15.1848
15.276
15.40095
15.504
15.54358
15.7815
15.84494
15.9401
16.17802
16.46362
17.59961
18.81398
20.11215
21.49988
22.98338
24.56923
26.2645
28.07676
30.01405
32.08502
32.50601
33.00355
33.13623
33.33525
33.83279
34.29889
36.66551
39.19543
41.89992
44.79101
47.88159
51.18542
54.71721
58.4927
62.5287
66.84318
71.45536
76.38578
81.6564
86.24441
87.29069
87.56448
87.9165
88.44452
89.76459
93.31374
99.75239
106.6353
