# Supplementary material for: Characterizing Emerging Detector Materials for Low‐Dose X‐Ray Imaging
Source: Adv Mater. 2025 Sep 11;37(45):e12795. doi: 10.1002/adma.202512795 (PMC12483158; doi:10.1002/adma.202512795)
Supplement: Supplementary file 2 — Supporting Information [file ADMA-37-e12795-s002.zip › perovskite MAPbI3 imager/u_MAPbI3_200um.txt]

502.6608
418.5772
348.52804
290.43492
280.59336
269.68232
266.87388
389.93976
374.94136
359.98916
299.94488
273.73412
262.58856
259.71088
310.79596
304.0362
298.5182
296.4454
284.33556
281.21772
303.65932
292.03288
279.4218
234.55488
196.81332
165.1448
138.41532
115.97556
97.1222
81.38764
67.66364
56.16452
46.60096
44.62276
42.4248
41.86276
112.5588
107.89608
105.0624
87.9048
73.55116
61.54216
51.42552
42.92196
35.82084
29.8934
24.93962
20.80374
17.34998
14.42422
11.99055
9.95108
7.98158
8.2262
8.1213
7.98914
15.33997
14.60962
13.402
11.20423
9.35821
