# Supplementary material for: Characterizing Emerging Detector Materials for Low‐Dose X‐Ray Imaging
Source: Adv Mater. 2025 Sep 11;37(45):e12795. doi: 10.1002/adma.202512795 (PMC12483158; doi:10.1002/adma.202512795)
Supplement: Supplementary file 2 — Supporting Information [file ADMA-37-e12795-s002.zip › Si_counting/Distance_Si.txt]

0.055
0.11
0.165
0.22
0.275
0.33
0.385
0.44
0.495
0.55
0.605
0.66
0.715
0.77
0.825
0.88
0.935
0.99
1.045
1.1
