# Supplementary material for: Characterizing Emerging Detector Materials for Low‐Dose X‐Ray Imaging
Source: Adv Mater. 2025 Sep 11;37(45):e12795. doi: 10.1002/adma.202512795 (PMC12483158; doi:10.1002/adma.202512795)
Supplement: Supplementary file 2 — Supporting Information [file ADMA-37-e12795-s002.zip › Si_counting/Noise_Si_charge.txt]

328.0
632674.7
1698367.1
2855211.0
5486636.0
23159394.1
