# Supplementary material for: Characterizing Emerging Detector Materials for Low‐Dose X‐Ray Imaging
Source: Adv Mater. 2025 Sep 11;37(45):e12795. doi: 10.1002/adma.202512795 (PMC12483158; doi:10.1002/adma.202512795)
Supplement: Supplementary file 2 — Supporting Information [file ADMA-37-e12795-s002.zip › Si_counting/Transient_signal_Si.txt]

0.99
1
0.99
0.98
0.95
0.93
0.89
0.86
0.82
0.78
0.73
0.69
0.64
0.6
0.53
0.52
0.46
0.41
0.37
0.33
0.29
0.24
0.2
0.16
0.12
0.08
0.05
0.02
0.01
0
0.01
