# Supplementary material for: Characterizing Emerging Detector Materials for Low‐Dose X‐Ray Imaging
Source: Adv Mater. 2025 Sep 11;37(45):e12795. doi: 10.1002/adma.202512795 (PMC12483158; doi:10.1002/adma.202512795)
Supplement: Supplementary file 2 — Supporting Information [file ADMA-37-e12795-s002.zip › Si_counting/Transient_signal_time_Si.txt]

219.94933
212.01282
200.83463
185.9304
180.34131
172.85565
169.16313
163.57404
157.98494
154.77681
152.39586
149.70564
146.80677
141.21767
139.35464
135.62859
133.76556
130.0395
126.31344
122.58737
120.72435
115.13525
111.4092
105.8201
102.09405
92.7789
87.1898
76.01163
59.24436
40.61406
21.98375
