# Supplementary material for: Characterizing Emerging Detector Materials for Low‐Dose X‐Ray Imaging
Source: Adv Mater. 2025 Sep 11;37(45):e12795. doi: 10.1002/adma.202512795 (PMC12483158; doi:10.1002/adma.202512795)
Supplement: Supplementary file 2 — Supporting Information [file ADMA-37-e12795-s002.zip › Si_counting/u_energy_Si.txt]

10.32004
11.03212
11.79334
12.60708
13.47697
14.40688
15.40095
16.46362
17.59961
18.81398
20.11215
21.49988
22.98338
24.56923
26.2645
28.07676
30.01405
32.08502
34.29889
36.66551
39.19543
41.89992
44.79101
47.88159
51.18542
54.71721
58.4927
62.5287
66.84318
71.45536
76.38578
81.6564
87.29069
93.31374
99.75239
106.6353
