# Supplementary material for: Characterizing Emerging Detector Materials for Low‐Dose X‐Ray Imaging
Source: Adv Mater. 2025 Sep 11;37(45):e12795. doi: 10.1002/adma.202512795 (PMC12483158; doi:10.1002/adma.202512795)
Supplement: Supplementary file 2 — Supporting Information [file ADMA-37-e12795-s002.zip › Si_counting/u_Si.txt]

69.756
57.181
46.901
38.489
31.609
25.98
21.372
17.601
14.513
11.983
9.9104
8.2121
6.8194
5.677
4.7397
3.9538
3.3067
2.7785
2.347
1.9939
1.7049
1.4638
1.2669
1.1057
0.9735
0.86487
0.77538
0.7014
0.64007
0.58902
0.54632
0.51034
0.47986
0.45384
0.43147
0.41204
